# Supplementary material for: Influencing factors of pain management knowledge and attitudes among emergency nurses in China: a cross-sectional study
Source: Front Public Health. 2026 Apr 1;14:1815532. doi: 10.3389/fpubh.2026.1815532 (PMC13079579; doi:10.3389/fpubh.2026.1815532)
Supplement: Supplementary file 1 [file Table_1.xlsx]

## Sheet: Sheet1
	Emergency Room Staffs’ Pain Management Knowledge Questionnaire
	Item	option (The answers marked in red are the correct answers.)
1	The patient must exhibit observable changes in vital signs to substantiate the presence of severe pain.	Yes	No
2	To prevent addiction to analgesics, patients should be encouraged to endure pain as much as possible before assisting them in selecting an analgesic method.	Yes	No
3	Administering analgesics to patients with pain may affect the establishment of a diagnosis.	Yes	No
4	Patients with the same diagnosis (disease/injury) may not necessarily experience pain of the same intensity.	Yes	No
5	Non-pharmacological pain management strategies are highly effective for controlling mild to moderate pain, but offer limited relief for severe pain.	Yes	No
6	Female patients generally have a lower pain tolerance and tend to express pain more intensely than male patients.	Yes	No
7	For the same level of pain, female patients typically require stronger analgesics than male patients.	Yes	No
8	Due to the inability of cognitively impaired patients to accurately describe their pain, healthcare providers should primarily rely on assessments of pain intensity made by family members or caregivers.	Yes	No
9	Elderly patients may have a higher pain tolerance due to the aging of various organs, which leads to a reduction in nerve endings in the skin, resulting in decreased sensitivity to pain.	Yes	No
10	Due to the aging process, elderly patients experience a slowing of metabolic functions, which may require a reduction in the dosage of analgesic medications.	Yes	No
11	Elderly patients may have a reduced tolerance to opioid analgesics for pain management.	Yes	No
12	For patients with altered consciousness (such as those with alcohol intoxication or psychiatric conditions), their reported pain intensity and source may not be reliable.	Yes	No
13	For patients with altered consciousness (such as those with alcohol intoxication or psychiatric conditions), pain management should be approached differently from that of the general population.	Yes	No
14	Nausea, vomiting, constipation, and sedation are common side effects of opioid analgesics.	Yes	No
15	Respiratory depression is a common side effect of opioid analgesics in all patients.	Yes	No
16	The development of drug tolerance and physical dependence is uncommon in patients using opioid analgesics for a short period.	Yes	No
17	Opioid analgesics are an effective choice for the management of acute pain.	Yes	No
18	Patients with a history of substance abuse should not be administered opioid analgesics, as these individuals have a high risk of developing drug dependence.	Yes	No
19	Unlike antibiotics, analgesic medications do not typically cause allergic reactions.	Yes	No
20	If the administration of saline (placebo) is effective, it suggests that the patient's pain is not primarily due to a physical condition.	Yes	No
21	The most appropriate time to administer analgesics to patients with chronic pain is when their pain intensity reaches a level that significantly affects their daily functioning or quality of life, or when they experience a notable increase in pain despite ongoing treatment.	Before the pain recurs	When the pain is mild	When the pain is moderate	When the pain is severe
22	The approach to administering analgesics for chronic pain patients typically involves scheduled dosing, long-acting medications, multimodal therapy, titration, patient-centered care, and adjuvant therapies.	Administer medication at regular intervals	Administer medication as needed by the patient	Administer medication when assessed by healthcare personnel as severe or intense pain
23	The most likely explanation for the continuous request to increase the dosage of analgesics in general pain patients is the development of tolerance.	The patient's anxiety or depression is increasing	The patient expects more attention and care from healthcare personnel	The patient's pain continues to increase	The patient's demands are related to drug addiction
24	The person best able to assess a patient's pain intensity is the patient themselves.	The patient's physician	The patient's primary nurse	The patient themselves	The patient's family members
25	What percentage of patients do you think would over-report their pain (i.e., report a pain level higher than their actual pain)?	0	0.1	0.2	0.3	0.4	0.5	0.6	0.7	0.8	0.9	1
	The ER-SPMKQ was developed by Prof. Chun-Man Wu and Prof. Fu-Chih Lai. According to the developers’ statement, the questionnaire may be used for non-commercial academic and research purposes without the need for additional written permission, provided that proper citation is given to the original authors: Wu CM, Lai FC, Chaou CH, et al. An exploration of the pain management knowledge of emergency…
