# Supplementary material for: Influencing factors of pain management knowledge and attitudes among emergency nurses in China: a cross-sectional study
Source: Front Public Health. 2026 Apr 1;14:1815532. doi: 10.3389/fpubh.2026.1815532 (PMC13079579; doi:10.3389/fpubh.2026.1815532)
Supplement: Supplementary file 2 [file Table_2.xlsx]

## Sheet: Sheet1
	Nurses’ Attitude Survey questionnaire
	Item	option
1	Scheduled opioid administration is preferable to as-needed (PRN) dosing.	Completely disagree	Disagree	Agree	Completely agree
2	Discomfort should precede the next pain medication dose.	Completely disagree	Disagree	Agree	Completely agree
3	Regular evaluation of pain and medication efficacy is crucial for effective pain management.	Completely disagree	Disagree	Agree	Completely agree
4	Patients (or their family members) can request pain medication preemptively.	Completely disagree	Disagree	Agree	Completely agree
5	Fear of opioid use may deter patients (or family members) from requesting pain relief.	Completely disagree	Disagree	Agree	Completely agree
6	PRN opioid use may lead to clock-watching behaviors in patients.	Completely disagree	Disagree	Agree	Completely agree
7	Physician or nurse assessments of pain are more reliable than patient self-reports.	Completely disagree	Disagree	Agree	Completely agree
8	High doses of opioids can be tolerated by pain sufferers without sedation or respiratory depression.	Completely disagree	Disagree	Agree	Completely agree
9	Maintaining patients in a pain-free state is achievable.	Completely disagree	Disagree	Agree	Completely agree
10	If a patient experiences exhilaration, lower the pain medication dosage the next time.	Completely disagree	Disagree	Agree	Completely agree
11	Chronic pain patients should receive regular pain medication, regardless of pain presence.	Completely disagree	Disagree	Agree	Completely agree
12	Around-the-clock opioid use poses sedation and respiratory depression risks.	Completely disagree	Disagree	Agree	Completely agree
13	Severe chronic pain requires higher medication doses compared to acute pain.	Completely disagree	Disagree	Agree	Completely agree
14	Sustaining patients in a pain-free state is important.	Completely disagree	Disagree	Agree	Completely agree
15	Lack of pain expression doesn't necessarily indicate an absence of pain.	Completely disagree	Disagree	Agree	Completely agree
16	Cancer pain can be managed using anti-cancer medications, radiotherapy, and medications for pain.	Completely disagree	Disagree	Agree	Completely agree
17	Persistent pain post-medication warrants physician notification by the nurse.	Completely disagree	Disagree	Agree	Completely agree
18	Around-the-clock cancer pain medication doesn't necessarily lead to addiction.	Completely disagree	Disagree	Agree	Completely agree
19	Distraction and diversion can reduce pain perception.	Completely disagree	Disagree	Agree	Completely agree
20	Maintaining a constant analgesic level in the blood effectively controls pain.	Completely disagree	Disagree	Agree	Completely agree
21	Increased analgesic needs and physical symptoms may indicate addiction.	Completely disagree	Disagree	Agree	Completely agree
22	Cancer patients and families should have more say in analgesic scheduling.	Completely disagree	Disagree	Agree	Completely agree
23	Nurses may provide a more accurate pain assessment than patients.	Completely disagree	Disagree	Agree	Completely agree
24	For mild pain, cutaneous stimulation such as heat, massage, and ice are most beneficial.	Completely disagree	Disagree	Agree	Completely agree
25	When should a patient on prescription pain medication for cancer seek further medication?	Completely disagree	Disagree	Agree	Completely agree
	The Nurses’ Attitude Survey (NAS) and its later revision, were originally developed by Dr. Susan C. McMillan and colleagues. According to the official document provided by City of Hope, the authors have granted permission for academic and educational use of the instrument:“ You may use and duplicate the tool for any purpose you desire in whole or in part.” Therefore, the NAS and its later revisio…
